# Supplementary material for: Systematic review of primary and booster COVID-19 sera neutralizing ability against SARS-CoV-2 omicron variant
Source: NPJ Vaccines. 2022 Nov 15;7:147. doi: 10.1038/s41541-022-00565-y (PMC9665011; doi:10.1038/s41541-022-00565-y)
Supplement: Supplementary file 1 — Data Set 1 [file 41541_2022_565_MOESM1_ESM.xlsx]

## Sheet: Tabelle1
Study ID	Author	Primary regimen		Booster	number of samples	GMT (parental)	GMT (omicron)	GMT fold change	% responders	timing of sample collection (months since final dose)	Comments
		Dose 1	Dose 2	Dose
1	Cele et al.	Pfizer BioNTech - BNT162b2	Pfizer BioNTech - BNT162b2		8	263.1	12.4	-21.7	88	0.5-1
2	Basile et al.	Pfizer BioNTech - BNT162b2	Pfizer BioNTech - BNT162b2		3	25.2	n.a.	n.a.	0	1	No detectable Omicron neutralization in any subjects after primary regimen.
		Pfizer BioNTech - BNT162b2	Pfizer BioNTech - BNT162b2	Pfizer BioNTech - BNT16b2	4	226.3	33.6	-6.7	75	1
3	Ikemura et al.	Pfizer BioNTech - BNT162b2	Pfizer BioNTech - BNT162b2		8	not provided	not provided	-27	75	3
4	Lu et al.	Pfizer BioNTech - BNT162b2	Pfizer BioNTech - BNT162b2		25	229.4	5.4	-42.2	20	2
		SinoVac - CoronaVac	SinoVac - CoronaVac		25	21.7	5	-4.3	0	2
5	Nemet et al.	Pfizer BioNTech - BNT162b2	Pfizer BioNTech - BNT162b2		20	16.56	1.11	-15.1	5	5-6
		Pfizer BioNTech - BNT162b2	Pfizer BioNTech - BNT162b2	Pfizer BioNTech - BNT16b2	20	891.4	107.6	-8.3	100	1
6	Gruell et al.	Pfizer BioNTech - BNT162b2	Pfizer BioNTech - BNT162b2		30	546	8	-68.3	30	1
		Pfizer BioNTech - BNT162b2	Pfizer BioNTech - BNT162b2	Pfizer BioNTech - BNT16b2	30	6241	1195	-5.2	100	1
7	Dejnirattisai et al.	AstraZeneca - Vaxzevria	AstraZeneca - Vaxzevria		22	133	10	-13.3	5	1
		Pfizer BioNTech - BNT162b2	Pfizer BioNTech - BNT162b2		21	1609	54	-29.8	95	1
8	Schmidt et al.	Pfizer BioNTech - BNT162b2	Pfizer BioNTech - BNT162b2		18	7627	92	-127	83	5	Reported fold-change does not match raw data. Reported fold-change included.
		Pfizer BioNTech - BNT162b2	Pfizer BioNTech - BNT162b2	Pfizer BioNTech - BNT16b2	18	65617	3871	-17	100	1
		Janssen - Ad26.CoV2.S			19	588	<25	n.a.	37	1
9	Cameroni et al.	Moderna - mRNA1273	Moderna - mRNA1273		34	not provided	not provided	-39	93	0.5-1
		Pfizer BioNTech - BNT162b2	Pfizer BioNTech - BNT162b2		12	not provided	not provided	-37	82	0.5-1
		AstraZeneca - Vaxzevria	AstraZeneca - Vaxzevria		12	not provided	not provided	-21	82	0.6-1
		Beijing CNBG - BBIBP-CorV	Beijing CNBG - BBIBP-CorV		13	not provided	not provided	n.a.	57	0.6-1	The authors do not report a fold-change because of many non-responders.
		Gamaleya - Sputnik V	Gamaleya - Sputnik V		11	not provided	not provided	n.a.	9	0.6-1	The authors do not report a fold-change because of many non-responders.
		Janssen - Ad26.CoV2.S			12	not provided	not provided	n.a.	8	0-5	The authors do not report a fold-change because of many non-responders.
10	Doria-Rose et al.	Moderna - mRNA1273	Moderna - mRNA1273		30	not provided	27	-84	not provided	1	Subject pre-selection to high-responders.
		Moderna - mRNA1273	Moderna - mRNA1273	Moderna - mRNA1273	7	not provided	650	-6.5	100	<1	Independent cohorts within the same study.
		Moderna - mRNA1273	Moderna - mRNA1273	Moderna - mRNA1273	10	not provided	2002	-4.2	100	<1	Independent cohorts within the same study.
11	Planas et al.	Pfizer BioNTech - BNT162b2	Pfizer BioNTech - BNT162b2		16	347.9	16.4	-21.2	3	5	Values calculated from reported raw data.
		AstraZeneca - Vaxzevria	AstraZeneca - Vaxzevria		18	212.6	16.7	-12.3	11	5	Values calculated from reported raw data.
		Pfizer BioNTech - BNT162b2	Pfizer BioNTech - BNT162b2	Pfizer BioNTech - BNT162b2	11	10845.1	700.2	-15.5	100	2	Values calculated from reported raw data.
12	Liu L et al.	Pfizer BioNTech - BNT162b2	Pfizer BioNTech - BNT162b2		13	4669	222	-21	46	0.5-7	One subject was sampled >6 months post last vaccine dose.
		Moderna - mRNA1273	Moderna - mRNA1273		12	7291	848	-8.6	92	0.25-5.9
13	Yu et al.	Beijing CNBG - BBIBP-CorV	Beijing CNBG - BBIBP-CorV		292	48.3	4.5	-7.2	26	1
		Beijing CNBG - BBIBP-CorV	Beijing CNBG - BBIBP-CorV	Beijing CNBG - BBIBP-CorV	292	294.7	14.7	-20.1	78	1
14	Zeng et al.	Moderna - mRNA1273	Moderna - mRNA1273		20	4103	233	-17.6	40	1
		Pfizer BioNTech - BNT162b2	Pfizer BioNTech - BNT162b2		28	1815	40	-45.4	18	1
		Moderna - mRNA1273	Moderna - mRNA1273	Moderna - mRNA1273	6	9864	2240	-4.4	83	0-3
		Pfizer BioNTech - BNT162b2	Pfizer BioNTech - BNT162b2	Pfizer BioNTech - BNT162b2	17	10606	3510	-3	88	0-3
15	Zhao et al.	Anhui ZL - Recombinant	Anhui ZL - Recombinant	Anhui ZL - Recombinant	16	329	31	-10.6	56	0.5-1
		Anhui ZL - Recombinant	Anhui ZL - Recombinant	Anhui ZL - Recombinant	16	1599	516	-3	100	0.5-1
16	Jacobsen et al.	Moderna - mRNA1273	Moderna - mRNA1273		16	526	33.2	-15.8	100	1
		Pfizer BioNTech - BNT162b2	Pfizer BioNTech - BNT162b2		15	121.2	2.4	-50.6	33	1
		AstraZeneca - Vaxzevria	AstraZeneca - Vaxzevria		14	119	4.6	-25.7	50	1
		AstraZeneca - Vaxzevria	Pfizer BioNTech - BNT162b2		15	661.6	27	-24.5	80	1
		AstraZeneca - Vaxzevria	Moderna - mRNA1273		11	671.4	34.5	-19.5	82	1
		Janssen - Ad26.CoV2.S			11	12.4	1.6	-7.7	9	1
17	Carreno et al.	Pfizer BioNTech - BNT162b2	Pfizer BioNTech - BNT162b2		10	not provided	not provided	-23.3	70	0.5-1
		Moderna - mRNA1273	Moderna - mRNA1273		10	not provided	not provided	-42.6	100	0.5-1
		Pfizer BioNTech - BNT162b2	Pfizer BioNTech - BNT162b2	Pfizer BioNTech - BNT162b2	10	not provided	not provided	-7.5	100	0.5-1
		Moderna - mRNA1273	Moderna - mRNA1273	Moderna - mRNA1273	10	not provided	not provided	-16.7	100	0.5-1
18	Syed et al.	Pfizer BioNTech - BNT162b2	Pfizer BioNTech - BNT162b2		11	530.1	47.3	-11.2	55	1-1.5
		Moderna - mRNA1273	Moderna - mRNA1273		10	744.9	54.9	-13.6	80	1-1.5
		Janssen - Ad26.CoV2.S			9	23.2	17.9	-1.3	22	1-1.5
19	Dolzhikova et al.	Gamaleya - Sputnik V	Gamaleya - Sputnik V	Gamaleya - Sputnik V	6	359.2	50.4	-7.1	100	2.5
20	Ai et al.	Beijing CNBG - BBIBP-CorV	Beijing CNBG - BBIBP-CorV		10	67.4	6	-11.2	20	0.5
		Beijing CNBG - BBIBP-CorV	Beijing CNBG - BBIBP-CorV	Beijing CNBG - BBIBP-CorV	10	285.6	48.7	-5.9	100	0.5
		Beijing CNBG - BBIBP-CorV	Beijing CNBG - BBIBP-CorV	Anhui ZL - Recombinant	10	1436	95.9	-15	100	0.5
21	Edara et al.	Pfizer BioNTech - BNT162b2	Pfizer BioNTech - BNT162b2		13	383.9	19.9	-19.3	15	0.5-1
		Moderna - mRNA1273	Moderna - mRNA1273		11	744.9	14.7	-50.7	46	0.5-1
		Pfizer BioNTech - BNT162b2	Pfizer BioNTech - BNT162b2	Moderna - mRNA1273	4	1378.6	140.5	-9.8	100	<1
		Pfizer BioNTech - BNT162b2	Pfizer BioNTech - BNT162b2	Pfizer BioNTech - BNT162b2	31	1231.7	86.3	-14.3	90	<1
		Moderna - mRNA1273	Moderna - mRNA1273	Moderna - mRNA1273	11	1429.8	99	-15	100	<1
		Moderna - mRNA1273	Moderna - mRNA1273	Pfizer BioNTech - BNT162b2	4	984.3	75	-13.1	75	0-1
22	Arien et al.	Pfizer BioNTech - BNT162b2	Pfizer BioNTech - BNT162b2	Pfizer BioNTech - BNT162b2	10	2157	165	-13.1	100	1
23	Muik et al.	Pfizer BioNTech - BNT162b2	Pfizer BioNTech - BNT162b2		32	160	7	-22.9	37.5	0.5-1
		Pfizer BioNTech - BNT162b2	Pfizer BioNTech - BNT162b2	Pfizer BioNTech - BNT162b2	30	368	164	-2.2	97	1
24	Lusvarghi et al.	Pfizer BioNTech - BNT162b2	Pfizer BioNTech - BNT162b2		39	562	22	-25.5	12.8	1
		Pfizer BioNTech - BNT162b2	Pfizer BioNTech - BNT162b2	Pfizer BioNTech - BNT162b2	39	5029	700	-7.2	100	1-2.5
25	Wang K et al.	SinoVac - CoronaVac	SinoVac - CoronaVac		60	33	2	-16.5	0	1
		SinoVac - CoronaVac	SinoVac - CoronaVac	SinoVac - CoronaVac	60	254	15	-16.5	95	1
26	Zhou et al.	Pfizer BioNTech - BNT162b2	Pfizer BioNTech - BNT162b2		34	not provided	not provided	-5.9	not provided	1
27	Hu et al.	Anhui ZL - Recombinant	Anhui ZL - Recombinant	Anhui ZL - Recombinant	12	216	23	-9.4	41.7	0.5-2
28	Wang X et al.	Beijing CNBG - BBIBP-CorV	Beijing CNBG - BBIBP-CorV		10	84	55	-1.9	10	0.5
		Beijing CNBG - BBIBP-CorV	Beijing CNBG - BBIBP-CorV	Beijing CNBG - BBIBP-CorV	10	574	84	-11.4	70	0.5
		Beijing CNBG - BBIBP-CorV	Beijing CNBG - BBIBP-CorV	Anhui ZL - Recombinant	10	1619	172	-11.8	80	0.5
29	Tada et al.	Pfizer BioNTech - BNT162b2	Pfizer BioNTech - BNT162b2		12	1121	61	-18.4	92	3
		Pfizer BioNTech - BNT162b2	Pfizer BioNTech - BNT162b2	Pfizer BioNTech - BNT162b2	12	4892	360	-13.6	100	1
		Moderna - mRNA1273	Moderna - mRNA1273		8	989	38	-26	63	1
30	Perez-Then et al.	SinoVac - CoronaVac	SinoVac - CoronaVac	Pfizer BioNTech - BNT162b2	75	not provided	not provided	-7.3	not provided	1
31	Miyamoto et al.	Pfizer BioNTech - BNT162b2	Pfizer BioNTech - BNT162b2		20	not provided	not provided	-8.6	not provided	2
32	Van Gils et al.	Pfizer BioNTech - BNT162b2	Pfizer BioNTech - BNT162b2		50	not provided	not provided	-90	42	0.5-1
		Moderna - mRNA1273	Moderna - mRNA1273		40	not provided	not provided	-25	100	0.5-1
		AstraZeneca - Vaxzevria	AstraZeneca - Vaxzevria		41	not provided	not provided	-25	13	0.5-1
		Janssen - Ad26.CoV2.S			13	not provided	not provided	not provided	0	1-2
33	Tan et al.	Pfizer BioNTech - BNT162b2	Pfizer BioNTech - BNT162b2	Janssen - Ad26.CoV2.S	41	3597	859	-4.2	not provided	0.5
		Pfizer BioNTech - BNT162b2	Pfizer BioNTech - BNT162b2	Pfizer BioNTech - BNT162b2	24	3986	345	-11.6	not provided	0.5
34	Kotaki et al.	Pfizer BioNTech - BNT162b2	Pfizer BioNTech - BNT162b2		40	not provided	not provided	-36.3	not provided	1
35	Willett et al.	Pfizer BioNTech - BNT162b2	Pfizer BioNTech - BNT162b2		24	not provided	not provided	-33	25	unknown (>0.5)
		Moderna - mRNA1273	Moderna - mRNA1273		24	not provided	not provided	-74	not provided	unknown (>0.5)
		AstraZeneca - Vaxzevria	AstraZeneca - Vaxzevria		24	not provided	not provided	-14	8.3	unknown (>0.5)
36	Kitchin et al.	Janssen - Ad26.CoV2.S			13	96	21	-4.6	8	6
37	Wang Y et al.	SinoVac - CoronaVac	SinoVac - CoronaVac		20	not provided	53	-12.5	95	0.5	Preselection to wild-type responders.
38	Cheng, SMS, et al.	Pfizer BioNTech - BNT162b2	Pfizer BioNTech - BNT162b2		30	216.1	7	-30.9	40	1
		Pfizer BioNTech - BNT162b2	Pfizer BioNTech - BNT162b2	Pfizer BioNTech - BNT162b2	23	320	114.9	-2.8	100	1
		SinoVac - CoronaVac	SinoVac - CoronaVac		30	32.5	5	-6.4	0	1
		SinoVac - CoronaVac	SinoVac - CoronaVac	SinoVac - CoronaVac	10	74.6	7.6	-9.7	50	1
		SinoVac - CoronaVac	SinoVac - CoronaVac	Pfizer BioNTech - BNT162b2	10	320	52.8	-6.1	100	1
39	Banerjee et al.	Moderna - mRNA1273	Moderna - mRNA1273	Moderna - mRNA1273	10	not provided	not provided	-3.5	90	1
		Pfizer BioNTech - BNT162b2	Pfizer BioNTech - BNT162b2	Pfizer BioNTech - BNT162b2	10	not provided	not provided	-10.3	90	1
40	Lyke et al.	Moderna - mRNA1273	Moderna - mRNA1273	Moderna - mRNA1273	20	3942	712.1	-5.5	100	1
		Pfizer BioNTech - BNT162b2	Pfizer BioNTech - BNT162b2	Pfizer BioNTech - BNT162b2	20	1315.5	571.1	-2.3	100	1
		Janssen - Ad26.CoV2.S		Janssen - Ad26.CoV2.S	20	127.6	45	-2.8	100	1
		Pfizer BioNTech - BNT162b2	Pfizer BioNTech - BNT162b2	Janssen - Ad26.CoV2.S	20	1315.5	348	-2.9	100	1
		Janssen - Ad26.CoV2.S		Pfizer BioNTech - BNT162b2	20	1044.9	266.2	-3.9	100	1
41	Cheng et al.	AstraZeneca - Vaxzevria	AstraZeneca - Vaxzevria	Medigen - MVC-COV1901	73	404.8	60.9	-6.6	not provided	1
42	Liu J et al.	Pfizer BioNTech - BNT162b2	Pfizer BioNTech - BNT162b2		31	512	26	-19.7	not provided	1
		Janssen - Ad26.CoV2.S			51	272	20	-13.6	not provided	1
43	AlKaabi et al.	Beijing CNBG - BBIBP-CorV	Beijing CNBG - BBIBP-CorV	Beijing CNBG - BBIBP-CorV	96	428.9	37.9	-11.3	not provided	0.5-1
44	Xia et al.	Pfizer BioNTech - BNT162b2	Pfizer BioNTech - BNT162b2		20	511	20	-25.6	55	0.5-1
		Pfizer BioNTech - BNT162b2	Pfizer BioNTech - BNT162b2	Pfizer BioNTech - BNT162b2	22	1342	336	-4	100	1
45	Lapa et al.	Gamaleya - Sputnik V	Gamaleya - Sputnik V		15	66.5	8.7	-7.6	80	<3
		Pfizer BioNTech - BNT162b2	Pfizer BioNTech - BNT162b2		17	115.5	5.7	-20.3	77	0.5
46	Seki et al.	Pfizer BioNTech - BNT162b2	Pfizer BioNTech - BNT162b2		38	94	6	-15.7	65	0.5
		Pfizer BioNTech - BNT162b2	Pfizer BioNTech - BNT162b2	Pfizer BioNTech - BNT162b2	35	476	96	-5	100	0.5
47	Furukawa et al.	Pfizer BioNTech - BNT162b2	Pfizer BioNTech - BNT162b2		72	not provided	<2	-11.8	28	2
		Pfizer BioNTech - BNT162b2	Pfizer BioNTech - BNT162b2	Pfizer BioNTech - BNT162b2	72	not provided	32	not provided	100	1
48	Girard et al.	Moderna - mRNA1273	Moderna - mRNA1273		20	1039	36	-28.9	95	2	Adults
		Moderna - mRNA1273	Moderna - mRNA1273		20	1594	135	-11.8	100	2	Adolescents
		Moderna - mRNA1273	Moderna - mRNA1273		20	2102	95	-22.1	100	2	Children
49	Gupta et al.	Pfizer BioNTech - BNT162b2	Pfizer BioNTech - BNT162b2		15	239	39	-25	20	1	Adolescents
		Pfizer BioNTech - BNT162b2	Pfizer BioNTech - BNT162b2		18	177	29	-16.3	6	1	Adults
50	Chen et al.	Pfizer BioNTech - BNT162b2	Pfizer BioNTech - BNT162b2		34	not provided	7.2	-20.9	38	0-3	Children
